# Supplementary material for: Impact of Ball-Milling and Thermal Hydrolysis on Physicochemical Properties and Anaerobic Digestion Kinetics of Mixed Slaughterhouse and Agricultural Wastes
Source: Bioengineering (Basel). 2026 Mar 11;13(3):326. doi: 10.3390/bioengineering13030326 (PMC13024333; doi:10.3390/bioengineering13030326)
Supplement: Supplementary file 1 [file bioengineering-13-00326-s001.zip]

Archive with 1 entries (1 files):
- bioengineering-4189710-supplementary.pdf
